# Supplementary material for: Causal role of immune cells in bipolar disorder: a Mendelian randomization study
Source: Front Psychiatry. 2024 Aug 16;15:1411280. doi: 10.3389/fpsyt.2024.1411280 (PMC11362081; doi:10.3389/fpsyt.2024.1411280)
Supplement: Supplementary file 2 [file Table1.xlsx]

## Sheet: Supplementary Table 1
Supplementary Table 1 Pleiotropy and heterogeneity results of the causal effects of immune cells on BD
Exposure	Outcome	panel	Statistical trait name	Trait	Q_MR Egger	Q_df_MR Egger	Q_pval_MR Egger	Q_Inverse variance weighted	Q_df_Inverse variance weighted	Q_pval_Inverse variance weighted	egger_intercept	se	pval	MR-PRESSO results`$`Global Test`$Pvalue
GCST90001433	bipolar disorder	B cell	BC_Trait55	IgD- CD27- %lymphocyte	13.031	10	0.221941	14.8634	11	0.188837	-0.0125174	0.010556	0.263112	0.151
GCST90001517	bipolar disorder	Myeloid cell	MDSC_Trait12	CD33br HLA DR+ AC	10.3854	19	0.942789	13.2794	20	0.865079	0.00714457	0.00419984	0.105223	0.874
GCST90001518	bipolar disorder	Myeloid cell	MDSC_Trait13	CD33br HLA DR+ CD14- AC	3.4987	16	0.999533	3.49993	17	0.999793	-0.000156723	0.00447371	0.972488	1
GCST90001880	bipolar disorder	Maturation stages of T cell	HVEM1000_150630.trait7	HVEM on CD45RA- CD4+	22.5086	14	0.0687502	24.6528	15	0.0548053	0.0090898	0.00787111	0.267491	0.088
GCST90001983	bipolar disorder	Monocyte	mono.trait14	CD14 on CD14+ CD16+ monocyte	22.6033	13	0.0466901	24.3492	14	0.0415625	-0.0122071	0.012182	0.334601	0.659
GCST90002119	bipolar disorder	Treg	Violet.510.50.Treg.trait3	CD8 on CD28+ CD45RA+ CD8br	14.4596	14	0.416064	14.9625	15	0.454123	-0.00458626	0.00657239	0.496725	0.469

## Sheet: Supplementary Table 2
Supplementary Table 2 Pleiotropy and heterogeneity results of causal effects of BD on immune cells
Exposure	Outcome	panel	Statistical trait name	Trait	Q_MR Egger	Q_df_MR Egger	Q_pval_MR Egger	Q_Inverse variance weighted	Q_df_Inverse variance weighted	Q_pval_Inverse variance weighted	egger_intercept	se	pval	MR-PRESSO results`$`Global Test`$Pvalue
bipolar disorder	ebi-a-GCST90001987	Monocyte	mono.trait2	CD64 on CD14+ CD16- monocyte	36.9295	47	0.853981	37.692	48	0.857482	0.0231477	0.0265086	0.386986	0.476
bipolar disorder	ebi-a-GCST90001994	Monocyte	mono.trait3	CX3CR1 on CD14- CD16-	42.1088	47	0.674975	43.8591	48	0.643126	0.034678	0.0262119	0.192241	0.854
bipolar disorder	ebi-a-GCST90002006	Monocyte	mono.trait48	CD64 on monocyte	41.7128	47	0.690668	42.5289	48	0.695801	0.0240731	0.0266468	0.370914	0.631
bipolar disorder	ebi-a-GCST90002011	Monocyte	mono.trait6	CD64 on CD14+ CD16+ monocyte	39.3485	43	0.630433	39.8649	44	0.649402	0.0197047	0.0274195	0.476251	0.527
